# Supplementary material for: Whole Dietary Patterns, Cognitive Decline and Cognitive Disorders: A Systematic Review of Prospective and Intervention Studies
Source: Nutrients. 2023 Jan 9;15(2):333. doi: 10.3390/nu15020333 (PMC9865080; doi:10.3390/nu15020333)
Supplement: Supplementary file 1 [file nutrients-15-00333-s001.zip]

Archive with 1 entries (1 files):
- nutrients-2114989-supplementary.pdf
